# Supplementary material for: Maize ZmHSP90 plays a role in acclimation to salt stress
Source: PeerJ. 2023 Oct 3;11:e15819. doi: 10.7717/peerj.15819 (PMC10557940; doi:10.7717/peerj.15819)
Supplement: Supplemental Information 2 — GRI = germination rate of salt-treated seeds/germination rate of seeds under control conditions. The seeds of 60 maize lines were tested under 100 mmol/L salt stress for the preliminary germination test (three repetitions, 150 seeds were evaluated in each repetition). [file peerj-11-15819-s002.xlsx]

## Sheet: Sheet1
Table S1 Effects of salt stress on Germination Rate-based salinity tolerance Index (GRI) of 60 maize inbred lines.
Name	Salt treatment (100 mmol/L)									Control check									GRI repeats			Average GRI (%)	Std deviation
	Repeat 1			Repeat 2			Repeat 3			Repeat 1			Repeat 2			Repeat 3			GRI-repeat1	GRI-repeat2	GRI-repeat3
	Germinated seeds	Total seeds	Germination percentage	Germinated seeds	Total seeds	Germination percentage	germination percentage	Total seeds	Germination percentage	Germinated seeds	Total seeds	Germination percentage	Germinated seeds	Total seeds	Germination percentage	Germinated seeds	Total seeds	Germination percentage
DH3732	142	150	0.946667	143	150	0.953333	143	150	0.953333	150	150	1	149	150	0.993333	149	150	0.993333	0.946667	0.959732	0.959732	95.5377	0.00615884
975-12	143	150	0.953333	142	150	0.946667	143	150	0.953333	150	150	1	149	150	0.993333	149	150	0.993333	0.953333	0.95302	0.959732	95.5362	0.00309261
CIMBL96	137	150	0.913333	140	150	0.933333	145	150	0.966667	146	150	0.973333	148	150	0.986667	150	150	1	0.938356	0.945946	0.966667	95.0323	0.0119649
CIMBL48	139	150	0.926667	135	150	0.9	139	150	0.926667	147	150	0.98	148	150	0.986667	144	150	0.96	0.945578	0.912162	0.965278	94.1006	0.021924
ZHENG30	136	150	0.906667	136	150	0.906667	138	150	0.92	147	150	0.98	144	150	0.96	150	150	1	0.92517	0.944444	0.92	92.9872	0.0105186
CML432	135	150	0.9	135	150	0.9	137	150	0.913333	144	150	0.96	143	150	0.953333	143	150	0.953333	0.9375	0.944056	0.958042	94.6533	0.00856713
A619	134	150	0.893333	135	150	0.9	137	150	0.913333	148	150	0.986667	143	150	0.953333	143	150	0.953333	0.905405	0.944056	0.958042	93.5834	0.0222613
CHUAN48-2	130	150	0.866667	135	150	0.9	136	150	0.906667	147	150	0.98	144	150	0.96	148	150	0.986667	0.884354	0.9375	0.918919	91.3591	0.0220215
CIMBL13	130	150	0.866667	135	150	0.9	136	150	0.906667	146	150	0.973333	145	150	0.966667	147	150	0.98	0.890411	0.931034	0.92517	91.5539	0.0179284
CML360	130	150	0.866667	131	150	0.873333	136	150	0.906667	145	150	0.966667	143	150	0.953333	147	150	0.98	0.896552	0.916084	0.92517	91.2602	0.01194
JIAO51	129	150	0.86	130	150	0.866667	132	150	0.88	148	150	0.986667	150	150	1	149	150	0.993333	0.871622	0.866667	0.885906	87.4731	0.00815645
B113	128	150	0.853333	129	150	0.86	130	150	0.866667	148	150	0.986667	146	150	0.973333	149	150	0.993333	0.864865	0.883562	0.872483	87.3637	0.00767637
CHANG3	128	150	0.853333	128	150	0.853333	129	150	0.86	143	150	0.953333	143	150	0.953333	148	150	0.986667	0.895105	0.895105	0.871622	88.7277	0.0110701
CIMBL52	127	150	0.846667	128	150	0.853333	129	150	0.86	149	150	0.993333	148	150	0.986667	150	150	1	0.852349	0.864865	0.86	85.9071	0.00515161
CIMBL82	124	150	0.826667	127	150	0.846667	127	150	0.846667	145	150	0.966667	146	150	0.973333	144	150	0.96	0.855172	0.869863	0.881944	86.8993	0.0109469
B11	123	150	0.82	127	150	0.846667	127	150	0.846667	146	150	0.973333	143	150	0.953333	149	150	0.993333	0.842466	0.888112	0.852349	86.0976	0.0196079
CIMBL126	119	150	0.793333	126	150	0.84	125	150	0.833333	148	150	0.986667	143	150	0.953333	144	150	0.96	0.804054	0.881119	0.868056	85.1076	0.0336746
JY01	118	150	0.786667	126	150	0.84	125	150	0.833333	146	150	0.973333	146	150	0.973333	143	150	0.953333	0.808219	0.863014	0.874126	84.8453	0.028809
GEMS25	117	150	0.78	123	150	0.82	124	150	0.826667	147	150	0.98	143	150	0.953333	144	150	0.96	0.795918	0.86014	0.861111	83.9056	0.0305058
SY999	116	150	0.773333	123	150	0.82	124	150	0.826667	146	150	0.973333	147	150	0.98	149	150	0.993333	0.794521	0.836735	0.832215	82.1157	0.0189248
177	116	150	0.773333	123	150	0.82	123	150	0.82	148	150	0.986667	144	150	0.96	146	150	0.973333	0.783784	0.854167	0.842466	82.6805	0.0307936
CHANG7-2	113	150	0.753333	122	150	0.813333	121	150	0.806667	146	150	0.973333	149	150	0.993333	148	150	0.986667	0.773973	0.818792	0.817568	80.3444	0.0208454
CML31	112	150	0.746667	122	150	0.813333	120	150	0.8	146	150	0.973333	146	150	0.973333	149	150	0.993333	0.767123	0.835616	0.805369	80.2703	0.0280257
ZB648	111	150	0.74	122	150	0.813333	116	150	0.773333	147	150	0.98	144	150	0.96	143	150	0.953333	0.755102	0.847222	0.811189	80.4504	0.0379038
P178	109	150	0.726667	122	150	0.813333	116	150	0.773333	148	150	0.986667	148	150	0.986667	149	150	0.993333	0.736486	0.824324	0.778523	77.9778	0.0358706
CIMBL129	109	150	0.726667	121	150	0.806667	115	150	0.766667	143	150	0.953333	147	150	0.98	149	150	0.993333	0.762238	0.823129	0.771812	78.5726	0.0267351
CML163	109	150	0.726667	120	150	0.8	115	150	0.766667	149	150	0.993333	146	150	0.973333	148	150	0.986667	0.731544	0.821918	0.777027	77.6829	0.0368954
CIMBL101	106	150	0.706667	116	150	0.773333	114	150	0.76	148	150	0.986667	147	150	0.98	146	150	0.973333	0.716216	0.789116	0.780822	76.2051	0.0325867
CML493	106	150	0.706667	115	150	0.766667	113	150	0.753333	143	150	0.953333	143	150	0.953333	144	150	0.96	0.741259	0.804196	0.784722	77.6726	0.0263088
K10	104	150	0.693333	111	150	0.74	109	150	0.726667	144	150	0.96	144	150	0.96	149	150	0.993333	0.722222	0.770833	0.731544	74.1533	0.021065
SHEN137	104	150	0.693333	111	150	0.74	108	150	0.72	148	150	0.986667	145	150	0.966667	147	150	0.98	0.702703	0.765517	0.734694	73.4305	0.0256454
CHENG698	103	150	0.686667	108	150	0.72	108	150	0.72	150	150	1	149	150	0.993333	145	150	0.966667	0.686667	0.724832	0.744828	71.8775	0.0241272
CIMBL22	103	150	0.686667	105	150	0.7	106	150	0.706667	146	150	0.973333	146	150	0.973333	146	150	0.973333	0.705479	0.719178	0.726027	71.6895	0.0085426
CIMBL79	103	150	0.686667	104	150	0.693333	105	150	0.7	146	150	0.973333	147	150	0.98	143	150	0.953333	0.705479	0.707483	0.734266	71.5743	0.0131233
B114	103	150	0.686667	103	150	0.686667	104	150	0.693333	144	150	0.96	147	150	0.98	145	150	0.966667	0.715278	0.70068	0.717241	71.1066	0.00738778
D863F	103	150	0.686667	102	150	0.68	103	150	0.686667	145	150	0.966667	150	150	1	146	150	0.973333	0.710345	0.68	0.705479	69.8608	0.013307
GEMS18	102	150	0.68	101	150	0.673333	103	150	0.686667	147	150	0.98	146	150	0.973333	143	150	0.953333	0.693878	0.691781	0.72028	70.1979	0.0129686
J4112	100	150	0.666667	100	150	0.666667	103	150	0.686667	143	150	0.953333	148	150	0.986667	146	150	0.973333	0.699301	0.675676	0.705479	69.3485	0.0128434
CML122	97	150	0.646667	100	150	0.666667	101	150	0.673333	146	150	0.973333	143	150	0.953333	147	150	0.98	0.664384	0.699301	0.687075	68.3586	0.0144667
CIMBL139	97	150	0.646667	100	150	0.666667	99	150	0.66	149	150	0.993333	148	150	0.986667	144	150	0.96	0.651007	0.675676	0.6875	67.1394	0.0152028
HUA83-2	96	150	0.64	99	150	0.66	99	150	0.66	149	150	0.993333	146	150	0.973333	148	150	0.986667	0.644295	0.678082	0.668919	66.3765	0.0142667
Jing2416	93	150	0.62	97	150	0.646667	98	150	0.653333	147	150	0.98	149	150	0.993333	148	150	0.986667	0.632653	0.651007	0.662162	64.8607	0.0121659
CIMBL143	93	150	0.62	94	150	0.626667	96	150	0.64	144	150	0.96	148	150	0.986667	147	150	0.98	0.645833	0.635135	0.653061	64.4677	0.00736386
CIMBL71	92	150	0.613333	92	150	0.613333	96	150	0.64	144	150	0.96	145	150	0.966667	150	150	1	0.638889	0.634483	0.64	63.7791	0.00238254
CIMBL55	92	150	0.613333	88	150	0.586667	96	150	0.64	143	150	0.953333	147	150	0.98	149	150	0.993333	0.643357	0.598639	0.644295	62.8764	0.0213046
CML169	91	150	0.606667	85	150	0.566667	95	150	0.633333	149	150	0.993333	148	150	0.986667	146	150	0.973333	0.610738	0.574324	0.650685	61.1916	0.0311852
BY855	90	150	0.6	85	150	0.566667	95	150	0.633333	149	150	0.993333	150	150	1	143	150	0.953333	0.604027	0.566667	0.664336	61.1676	0.0402384
P138	90	150	0.6	85	150	0.566667	93	150	0.62	150	150	1	148	150	0.986667	147	150	0.98	0.6	0.574324	0.632653	60.2326	0.0238693
LG001	89	150	0.593333	84	150	0.56	91	150	0.606667	148	150	0.986667	149	150	0.993333	144	150	0.96	0.601351	0.563758	0.631944	59.9018	0.0278857
QI319	88	150	0.586667	84	150	0.56	90	150	0.6	148	150	0.986667	150	150	1	146	150	0.973333	0.594595	0.56	0.616438	59.0344	0.023236
CML304	86	150	0.573333	84	150	0.56	89	150	0.593333	146	150	0.973333	145	150	0.966667	145	150	0.966667	0.589041	0.57931	0.613793	59.4048	0.0145159
DAN599	83	150	0.553333	82	150	0.546667	87	150	0.58	143	150	0.953333	147	150	0.98	144	150	0.96	0.58042	0.557823	0.604167	58.0803	0.0189216
835B	82	150	0.546667	82	150	0.546667	87	150	0.58	145	150	0.966667	143	150	0.953333	144	150	0.96	0.565517	0.573427	0.604167	58.1037	0.016671
Z2018F	81	150	0.54	79	150	0.526667	87	150	0.58	143	150	0.953333	147	150	0.98	145	150	0.966667	0.566434	0.537415	0.6	56.795	0.0255727
CML415	79	150	0.526667	79	150	0.526667	85	150	0.566667	145	150	0.966667	146	150	0.973333	144	150	0.96	0.544828	0.541096	0.590278	55.8734	0.022357
GY1032	79	150	0.526667	78	150	0.52	85	150	0.566667	146	150	0.973333	147	150	0.98	144	150	0.96	0.541096	0.530612	0.590278	55.3995	0.0260101
CIMBL63	79	150	0.526667	78	150	0.52	84	150	0.56	143	150	0.953333	150	150	1	145	150	0.966667	0.552448	0.52	0.57931	55.0586	0.0242491
CML470	77	150	0.513333	78	150	0.52	82	150	0.546667	150	150	1	148	150	0.986667	148	150	0.986667	0.513333	0.527027	0.554054	53.1471	0.0169186
LIAO138	76	150	0.506667	78	150	0.52	81	150	0.54	144	150	0.96	145	150	0.966667	144	150	0.96	0.527778	0.537931	0.5625	54.2736	0.0145768
GEMS64	76	150	0.506667	78	150	0.52	78	150	0.52	146	150	0.973333	149	150	0.993333	149	150	0.993333	0.520548	0.52349	0.52349	52.2509	0.00138687
* GRI=germination rate of salt-treated seeds/germination rate of seeds under control conditions.
