# Supplementary material for: Maize ZmHSP90 plays a role in acclimation to salt stress
Source: PeerJ. 2023 Oct 3;11:e15819. doi: 10.7717/peerj.15819 (PMC10557940; doi:10.7717/peerj.15819)
Supplement: Supplemental Information 3 — Data were analyzed by Studentst-testfor comparison between two groups or two-wayANNOVAfor comparison between multiple groups (three biological repeats per group). CK, control group (0 mmol/L). [file peerj-11-15819-s003.xlsx]

## Sheet: Sheet1
Table S2 Physical and chemical characteristics of candidate maize inbred lines (n=3)
	Lines	Tissues	CK			50 mmol/L			100 mmol/L			150 mmol/L
Na+ (mg/kg)	975-12	Seedling leaf	19.2828	19.7224	18.9151	316.246	311.056	311.446	326.616	317.784	327.4	557.083	571.637	576.835
	DH3732	Seedling leaf	14.7819	14.0843	11.8948	147.372	172.926	169.793	860.109	829.781	875.434	550.044	522.149	525.424
	CML360	Seedling leaf	47.4227	42.8162	49.1996	350.93	349.39	364.906	936.454	917.911	926.367	742.337	709.763	743.592
	京2416	Seedling leaf	51.5477	49.8625	58.2443	620.891	601.045	631.382	789.893	775.587	741.875	1247.24	1279.61	1235.6
	GEMS64	Seedling leaf	31.6905	30.6446	35.2255	226.2	226.828	198.9	614.832	611.051	593.143	1019.5	983.124	1001.24
K+ (mg/kg)	975-12	Seedling leaf	1686.96	1686.99	1648.03	2100.81	2135.86	2115.84	1606.37	1612.9	1637.08	2108.49	2093.91	2069.28
	DH3732	Seedling leaf	1244.21	1209.3	1200.27	1310.32	1401.71	1299.07	1772.5	1817.81	1876.94	1848.51	1734.44	1848.11
	CML360	Seedling leaf	1552.69	1598.39	1582.57	1897.7	1954.25	1867.49	2054.55	2110.28	2083.58	2158.73	2071.38	2061.55
	京2416	Seedling leaf	1647.55	1684.82	1690.15	2109.26	2119.97	2038.9	2190.7	2140.73	2144.3	1907.1	1962.53	2014.07
	GEMS64	Seedling leaf	1196.26	1199.93	1238.17	1614.26	1581.7	1668.86	1906.78	1910.57	1860.51	1203.77	1281.39	1306.35
Na+/K+	975-12	Seedling leaf	0.0114305	0.0116909	0.0114774	0.150535	0.145635	0.147197	0.203325	0.197026	0.199989	0.26421	0.272999	0.278761
	DH3732	Seedling leaf	0.0118805	0.0116466	0.00991013	0.11247	0.123368	0.130703	0.485251	0.456472	0.466416	0.29756	0.301048	0.284304
	CML360	Seedling leaf	0.0305423	0.0267871	0.0310884	0.184924	0.178785	0.1954	0.455795	0.43497	0.444604	0.343877	0.342652	0.360696
	京2416	Seedling leaf	0.0312874	0.0295951	0.034461	0.294365	0.283515	0.309668	0.360567	0.3623	0.345975	0.653999	0.652021	0.613484
	GEMS64	Seedling leaf	0.0264913	0.0255388	0.0284497	0.140126	0.143408	0.119183	0.322446	0.319826	0.318807	0.846924	0.76723	0.76644
Germination potential (%)	975-12	/	94	100	99	94	94	99	100	99	98	91	88	91
	GEMS64		93	96	91	61	61	65	48	52	50	40	47	46
Germination percentage (%)	975-12	/	97	100	100	95	95	97	95	94	98	89	89	86
	GEMS64		84	88	85	47	51	52	41	43	39	46	42	45
plumule POD (U·g-1·FW)	975-12	plumule	153.968	152.004	148.976	168.543	162.019	172.917	182.705	178.859	177.691	180.786	182.834	182.859
	GEMS64	plumule	121.602	126.071	124.011	136.103	134.457	129.313	156.274	159.184	154.114	161.109	160.521	158.724
plumule SOD (U·g-1·FW)	975-12	plumule	98.76	90.34	85.3	126.36	126.85	127.24	128.95	127.26	127.87	129.64	132.32	130.67
	GEMS64	plumule	65.45	62.47	66.69	67.95	64.22	68.63	66.39	69.32	69.15	80.32	75.05	88.36
plumule CAT (U·g-1·FW·min-1)	975-12	plumule	35.11	33.38	28.15	39.05	38.57	40.86	45.36	49.24	48.33	38.16	39.66	39.57
	GEMS64	plumule	8.63	10.25	7.56	7.42	9.84	7.43	15.05	12.46	11.08	9.13	10.11	11.87
Seedling POD at 24h (U·g-1·FW)	975-12	Seedling leaf	100.68	102.54	103.68	125.36	124.66	120.54	123.39	125.56	125.94	124.65	126.53	127.68
	GEMS64	Seedling leaf	97.12	95.56	99.04	105.32	104.22	101.68	107.62	103.54	103.02	103.36	100.94	105.36
Seedling POD at 48h (U·g-1·FW)	975-12	Seedling leaf	100.68	102.54	103.68	146.92	146.37	143.87	145.26	148.57	148.61	148.68	149.71	150.39
	GEMS64	Seedling leaf	97.12	95.56	99.04	100.78	107.52	104.32	103.52	106.95	100.11	107.69	101.13	109.52
Seedling SOD at 24h (U·g-1·FW)	975-12	Seedling leaf	90.62	99.3	99.66	128.86	123.05	120.62	125.77	129.01	117.11	134.52	107.24	120.68
	GEMS64	Seedling leaf	97.66	94.35	94.25	90.76	111.22	110.12	101.53	92.05	122.36	114.32	102.63	93.21
Seedling SOD at 48h (U·g-1·FW)	975-12	Seedling leaf	90.62	99.3	99.66	126.36	126.85	127.24	128.95	127.26	127.87	129.64	132.32	130.67
	GEMS64	Seedling leaf	97.66	94.35	94.25	116.56	98.29	101.05	122.23	95.11	109.35	112.69	105.67	104.97
Seedling CAT at 24h (U·g-1·FW·min-1)	975-12	Seedling leaf	42.28	40.13	43.38	41.86	41.15	43.23	43.65	42.21	40.12	40.17	42.13	42.68
	GEMS64	Seedling leaf	43.11	43.84	42.67	42.86	43.55	42.17	42.65	43.15	41.36	44.26	40.93	41.21
Seedling CAT at 48h (U·g-1·FW·min-1)	975-12	Seedling leaf	42.28	40.13	43.38	49.05	48.57	50.86	50.36	49.24	48.03	58.16	59.66	59.57
	GEMS64	Seedling leaf	43.11	43.84	42.67	52.64	53.12	52.25	52.57	53.46	51.06	54.16	50.88	51.61
Data were analyzed by Students t-test for comparison between two groups or two-way ANNOVA for comparison between multiple groups.
Germination potential=number of germinated seeds on the 4th day/total seeds
Germination potential=number of germinated seeds on the 7th day/total seeds
