# Supplementary material for: Maize ZmHSP90 plays a role in acclimation to salt stress
Source: PeerJ. 2023 Oct 3;11:e15819. doi: 10.7717/peerj.15819 (PMC10557940; doi:10.7717/peerj.15819)
Supplement: Supplemental Information 5 — Depth, the number of reads; log2FC, log2(foldchange); FDR, false discovery rate; CV, coefficient of variation; Power, power of the test. [file peerj-11-15819-s005.xlsx]

## Sheet: Sheet1
Table S4 Sample size computation using RNASeqPower.
Group	Depth	log2FC	FDR	CV	power (n=3)
975_T vs G64_T	10	2	0.05	0.138255	0.690891
975_CK vs G64_CK	10	2	0.05	0.0426154	0.753614
975_T vs 975_CK	10	2	0.05	0.103425	0.753226
G64_T vs G64_CK	10	2	0.05	0.0821028	0.714753
975_48h vs 975_CK	10	2	0.05	0.113602	0.696371
975_24h vs 975_CK	10	2	0.05	0.0931454	0.747303
G64_48h vs G64_CK	10	2	0.05	0.0713693	0.712843
G64_24h vs G64_CK	10	2	0.05	0.0989698	0.792641
Depth, The number of reads
log2FC, log2(foldchange)
FDR, False discovery rate;
CV, Coefficient of variation
Power, Power of the test
