# Supplementary material for: Maize ZmHSP90 plays a role in acclimation to salt stress
Source: PeerJ. 2023 Oct 3;11:e15819. doi: 10.7717/peerj.15819 (PMC10557940; doi:10.7717/peerj.15819)
Supplement: Supplemental Information 6 — Three biological repeats per group. Data were exhibited by reads per kilobase per million mapped reads (RPKM). [file peerj-11-15819-s006.xlsx]

## Sheet: Sheet1
Table S5 Expression level (FPKM) of key DEGs.
Plumule tissue															Seedling leaf tissue
Gene symbol	geneID	G64_Col_1	G64_Col_2	G64_Col_3	G64_T_1	G64_T_2	G64_T_3	Col_975_1	Col_975_2	Col_975_3	T_975_1	T_975_2	T_975_3		Gene symbol	geneID	975_0h			975_24h			975_48h			G64_0h			G64_24h			G64_48h
PYR/PRL	Zm00001d047037	32.4801	22.3815	43.266	43.9666	32.8438	37.6865	8.24895	12.8051	10.0621	28.753	34.7836	30.428		HSP70	Zm00001eb148420	0.444535	1.20419	1.02812	0.887832	1.90485	1.05366	13.3166	14.6515	12.611	2.23136	4.79878	2.26415	5.57628	7.93321	5.15237	3.81794	6.93091	5.3374
	Zm00001d053396	8.58187	10.8105	5.5579	8.30622	6.46537	8.09411	10.9092	18.1765	12.3002	17.3135	15.2773	15.6369
	Zm00001d002533	3.7315	2.86398	5.82548	4.53189	8.40395	2.97416	0	0.06517	0	0	0	0
	Zm00001d012475	0.0852112	0.13171	0.289337	0.0555772	0.459949	0.71362	0.0724065	0.172631	0	0.706528	0.610886	0.428943
PP2C	Zm00001d015279	81.4535	74.8425	82.5313	79.1164	83.8677	72.5789	65.5987	69.5111	79.8672	90.6919	72.3064	84.7523
	Zm00001d001988	43.4689	31.6356	43.7085	36.6667	40.9942	37.8635	59.6963	51.0283	55.029	41.8258	38.7496	40.6544
	Zm00001d013027	28.0445	31.0729	24.6756	17.2244	21.0433	23.9875	11.6422	13.8685	16.5029	20.4919	23.6151	25.5415
	Zm00001d016474	26.3769	38.5867	19.6304	15.6071	14.6862	17.7203	65.0982	64.1799	66.5606	27.5127	19.1576	22.0482
	Zm00001d013220	41.5822	46.5319	42.1392	72.7758	35.6149	28.8185	99.5535	93.3596	81.2693	38.343	33.9099	20.9928
	Zm00001d037949	44.1568	55.7263	60.5028	31.4553	46.2418	24.0258	44.167	62.7504	62.7994	18.3129	16.4623	17.7865
	Zm00001d007207	18.8533	13.8826	19.1162	17.89	19.6935	18.4864	12.1264	13.8812	16.1339	19.098	17.5277	17.1769
	Zm00001d005071	8.0703	6.45083	10.9565	9.41002	7.64275	9.60385	5.57726	6.565	13.1123	19.2625	15.1509	16.9877
	Zm00001d025323	13.4312	5.70773	15.7757	13.0341	14.1479	10.3326	20.4417	14.2654	17.3284	13.141	13.2196	15.7182
	Zm00001d053259	16.9984	8.1052	19.531	16.5967	14.2171	16.6169	16.2386	13.5315	13.497	14.98	16.3768	15.0716
	Zm00001d027570	15.9999	10.8633	19.3468	16.5362	13.8256	13.0448	14.7973	15.8732	17.6929	15.5557	13.5497	14.3645
	Zm00001d022565	15.1933	14.0315	13.0952	10.4734	11.8039	10.9628	17.5827	14.0122	13.9399	12.0411	13.3155	12.7082
	Zm00001d016894	21.6363	17.0273	20.7806	16.4101	15.8386	13.2326	19.8821	12.3777	19.3452	14.3138	14.4129	11.6694
SnRK2	Zm00001d032155	44.7053	5.71334	155.819	60.2167	56.1105	64.7835	24.9359	25.6923	17.1701	45.9923	69.8547	66.6847
	Zm00001d034240	50.024	30.428	50.1665	40.7477	39.5386	48.8679	6.71533	5.20205	13.0892	45.9429	49.6814	45.4669
	Zm00001d045481	41.1493	12.2025	41.546	51.1769	42.8662	46.602	0.803133	2.25019	3.57415	46.8142	45.7489	44.9474
	Zm00001d022239	51.3268	70.429	42.838	25.5225	32.5232	36.6679	85.5591	95.5297	96.2205	41.7147	33.3048	44.6957
	Zm00001d022451	78.0301	48.6222	30.1369	77.1473	27.7311	29.5602	120.958	40.8318	51.9459	41.0672	39.9808	36.7573
	Zm00001d039526	33.9106	19.7374	34.1691	30.8077	40.2358	30.702	22.8661	21.0639	19.3689	35.6684	32.6389	34.4962
	Zm00001d017042	49.6046	26.22	41.3176	54.985	35.4268	32.9792	55.5679	39.6549	48.129	35.0323	34.2777	34.3653
	Zm00001d046569	42.2061	21.3536	42.5643	53.8684	34.6523	29.5606	33.4275	25.2127	19.8744	31.4993	35.0712	33.5796
	Zm00001d034161	28.1846	21.3566	29.2051	28.9317	32.5282	30.9677	34.3667	36.689	31.7715	33.9025	33.3073	31.9382
	Zm00001d005271	23.705	14.5772	19.3884	18.8374	27.0132	25.3766	14.0188	17.924	10.6086	21.4548	27.6357	26.8284
	Zm00001d046626	26.2211	14.5672	25.087	27.7055	21.1723	25.7291	14.3832	14.0421	8.91297	25.8683	28.0761	26.0728
	Zm00001d022041	27.4377	26.8692	25.9783	34.4911	19.1995	17.4512	281.882	123.715	143.533	22.7282	25.6447	26.0333
	Zm00001d052306	26.6526	11.1749	24.2122	23.0957	23.4257	21.292	13.3715	13.3068	12.9697	26.8975	23.8104	25.7466
ABF	Zm00001d018178	30.5296	45.2666	20.0717	30.7935	24.248	28.1896	24.4511	22.9864	38.7566	22.9384	21.4946	16.3215
	Zm00001d043992	23.2195	35.1949	15.453	39.1731	46.0296	27.4097	38.9223	15.9477	27.7976	22.9092	19.5798	14.4112
	Zm00001d036736	9.0964	10.7755	8.60859	11.3299	10.5214	10.3323	11.9352	11.0726	13.3487	12.9226	9.7569	7.28698
	Zm00001d043117	8.98088	6.69361	10.838	10.331	12.4622	9.37578	2.48279	3.69706	4.30874	8.36833	7.59271	6.7542
	Zm00001d012273	8.4953	6.41159	10.8753	12.4383	12.9028	12.5118	6.68353	9.19887	7.78027	11.5779	14.1621	12.9952
	Zm00001d008225	7.94409	3.09823	7.77077	8.00367	6.91479	6.38419	3.41987	4.0102	3.91544	6.43416	6.3216	6.28148
JAR1	Zm00001d009714	9.34884	13.5547	8.9326	14.7062	14.3611	12.3554	4.89697	9.34026	9.70251	10.8546	9.68513	10.5615
	Zm00001d008957	3.30998	2.69763	5.12761	6.24762	3.73571	4.88882	5.19902	6.82428	5.17176	2.66438	2.39171	3.61326
COI1	Zm00001d010082	14.7542	12.7235	12.2273	17.3952	16.6896	15.9935	29.1976	25.7137	21.462	21.6674	21.8751	20.3781
JAZ	Zm00001d005726	189.543	223.358	153.477	129.97	112.698	112.429	43.3041	66.6681	126.428	36.4031	44.3721	47.8011
	Zm00001d029448	260.365	195.81	173.169	236.911	244.028	250.654	101.864	120.702	203.772	107.345	110.218	118.385
	Zm00001d028313	0	0.135812	0	0	0	0.0367923	18.6654	22.8814	24.6113	6.00366	7.70274	8.29318
	Zm00001d006860	86.82	206.686	66.536	103.517	103.903	90.8002	189.224	186.347	275.485	59.7887	65.5375	68.0997
	Zm00001d033050	301.009	394.776	180.481	320.669	273.944	283.208	561.221	570.784	648.475	198.278	190.811	201.208
	Zm00001d014253	292.302	352.187	125.346	210.939	174.612	244.133	421.985	353.865	470.184	122.774	101.314	79.6186
	Zm00001d022139	660.38	1117.94	445.41	508.331	414.346	404.519	716.614	957.263	1068.02	250.477	241.123	312.199
	Zm00001d020614	452.878	321.689	334.172	245.893	255.462	298.737	278.394	195.416	564.114	151.635	174.666	175.769
	Zm00001d005813	82.9461	96.1339	58.8555	15.7818	23.412	41.1892	167.125	145.729	358.861	64.2265	66.7394	78.7718
	Zm00001d027900	143.037	191.883	124.053	176.234	86.7214	97.6248	217.987	202.099	409.547	36.5133	44.2625	41.0424
MYC2	Zm00001d047017	192.843	164.221	136.478	119.198	102.525	111.379	87.7299	87.1476	134.716	40.2414	41.5071	41.9458
	Zm00001d021164	0.513805	0.953019	0.823858	0.251339	1.15558	0.645446	0.163723	0.303604	0	0.749482	1.48141	1.17198
HSP90	Zm00001d022238	99.0724	102.06	136.193	61.6314	63.1449	42.1102	161.823	142.177	173.56	378.524	367.943	380.302
