# Supplementary material for: Maize ZmHSP90 plays a role in acclimation to salt stress
Source: PeerJ. 2023 Oct 3;11:e15819. doi: 10.7717/peerj.15819 (PMC10557940; doi:10.7717/peerj.15819)
Supplement: Supplemental Information 7 — The POD, SOD and CAT data were analyzed by Studentst-testfor comparison between two groups or two-wayANNOVAfor comparison between multiple groups. The RT-qPCR data were analyzed by 2–ΔΔ CT method. Three biological repeats per group. [file peerj-11-15819-s007.xlsx]

## Sheet: Sheet1
Table S6 Raw data of Figure 6
		WT			ZmHSP90-OE-1			ZmHSP90-OE-2
POD (U·g-1·FW)	0 mmol/L	63.82	72.14	62.9	45.21	52.49	66.3	56.11	49.3	53.38
	100 mmol/L	100.72	89.37	91.25	113.83	115.97	121.82	128.96	111.21	115.24
SOD (U·g-1·FW)	0 mmol/L	125	133	149	117	104	98	98.65	87.46	93.82
	100 mmol/L	174	178	163	214	233	198	186.75	191.27	175.43
CAT (U·g-1·FW·min-1)	0 mmol/L	52.56	63.44	52.33	53.13	62.84	53.41	47.54	66.28	57.16
	100 mmol/L	93.75	97.16	88.23	132.75	121.67	143.38	163.54	142.28	154.25
Data were analyzed by Students t-test for comparison between two groups or two-way ANNOVA for comparison between multiple groups.
qRT-PCRFold change		WT			ZmHSP90-OE-1			ZmHSP90-OE-2
ZmHSP90	0 mmol/L	0.091	0.091	0.091	2.15	2.35	2.52	2.86	2.3	0.93
	100 mmol/L	0.099	0.099	0.099	5.33	6.29	5.39	6.49	5.7	6.26
ZmSOS1	0 mmol/L	0.193155	0.186624	0.186299	0.219685	0.221438	0.195966	0.144887	0.191052	0.123367
	100 mmol/L	0.402951	0.340561	0.358605	0.684615	0.749683	0.730352	0.84138	0.91046	1
ZmHKT1	0 mmol/L	0.15384	0.147007	0.157426	0.164468	0.177288	0.150242	0.125988	0.102713	0.111084
	100 mmol/L	0.588688	0.450534	0.530274	0.8764	0.905326	0.966591	0.900428	0.848952	1
ZmNHX1	0 mmol/L	0.312892	0.261791	0.302314	0.297479	0.304041	0.270691	0.181828	0.24065	0.24305
	100 mmol/L	0.67613	0.627566	0.640333	0.951745	1.02537	0.983634	0.9375	0.881173	1
Data were obtained by 2–ΔΔCT method.
